# Supplementary material for: Picroside II protects the blood-brain barrier by inhibiting the oxidative signaling pathway in cerebral ischemia-reperfusion injury
Source: PLoS One. 2017 Apr 7;12(4):e0174414. doi: 10.1371/journal.pone.0174414 (PMC5384762; doi:10.1371/journal.pone.0174414)
Supplement: S2 Fig — A. Sham group; B. Model group; C. Treatment (picroside II) group; D. Positive control (apocynin) group; E. Treatment + Positive control (picroside II + apocynin) group; F. Agonist (TBCA) group; G. Agonist + Treatment (TBCA + picroside II) group; H. Vehicle (DMSO) group. ***P<0.001 compared to group A; ## P<0.01 compared to group B; ### P<0.001 compared to group B; △△P<0.01 compared to group F. The data were compared with one-way ANOVA; Values are presented as means ± SD; n = 5. (ZIP) [file pone.0174414.s002.zip]

Archive with 9 entries (8 files):
- HE/
- HE/A.tif
- HE/B.tif
- HE/C.tif
- HE/D.tif
- HE/E.tif
- HE/F.tif
- HE/G.tif
- HE/H.tif
