# Supplementary material for: Picroside II protects the blood-brain barrier by inhibiting the oxidative signaling pathway in cerebral ischemia-reperfusion injury
Source: PLoS One. 2017 Apr 7;12(4):e0174414. doi: 10.1371/journal.pone.0174414 (PMC5384762; doi:10.1371/journal.pone.0174414)
Supplement: S3 Fig — A. Sham group; B. Model group; C. Treatment (picroside II) group; D. Positive control (apocynin) group; E. Treatment + Positive control (picroside II + apocynin) group; F. Agonist (TBCA) group; G. Agonist + Treatment (TBCA + picroside II) group; H. Vehicle (DMSO) group. *P<0.05 compared to group B. The data were compared with one-way ANOVA; Values are presented as means ± SD; n = 5. (ZIP) [file pone.0174414.s003.zip]

Archive with 17 entries (16 files):
- S3 Fig/
- S3 Fig/A1.tif
- S3 Fig/A2.tif
- S3 Fig/B1.tif
- S3 Fig/B2.tif
- S3 Fig/C1.tif
- S3 Fig/C2.tif
- S3 Fig/D1.tif
- S3 Fig/D2.tif
- S3 Fig/E1.tif
- S3 Fig/E2.tif
- S3 Fig/F1.tif
- S3 Fig/F2.tif
- S3 Fig/G1.tif
- S3 Fig/G2.tif
- S3 Fig/H1.tif
- S3 Fig/H2.tif
